# Supplementary material for: Modulation of D3R Splicing, Signaling, and Expression by D1R through PKA→PTB Phosphorylation
Source: Biomedicines. 2024 Jan 17;12(1):206. doi: 10.3390/biomedicines12010206 (PMC10813448; doi:10.3390/biomedicines12010206)
Supplement: Supplementary file 1 [file biomedicines-12-00206-s001.zip]

Archive with 1 entries (1 files):
- biomedicines-2812667-supplementary.pdf
